# Supplementary material for: Diagnostic value and immune infiltration characterization of YTHDF2 as a critical m6A regulator in osteoarthritic synovitis
Source: J Orthop Surg Res. 2023 Jul 27;18:535. doi: 10.1186/s13018-023-03933-z (PMC10373247; doi:10.1186/s13018-023-03933-z)
Supplement: Supplementary file 1 — Additional file 1: The list of differential genes between subtypes. [file 13018_2023_3933_MOESM1_ESM.xls]

## Sheet: Sheet1
Gene
ADM2
LINC00597
POU5F1P3
CCL25
KCNJ10
PKD1P1
ASAP1-IT1
LCAT
MEG3
SNORA21
RPL3L
GTF2H2B
PCDHGA3
IL1B
ZCWPW1
SOX5
KLHL28
ABI3BP
SLC9A5
LOC100272216
MZT2B
EBLN2
VEGFA
ALPK1
LILRA3
TOM1L2
ZNF160
AF007147
PGLYRP1
ADAM15
EGR2
ADAMTS9
SPTLC3
PLAC1
LRRC37A3
CYP2W1
SEC31B
BTBD18
RBFADN
CES1P1
ZNF37BP
VNN3
SCN4A
KCNF1
PPP1R1A
DEFB1
ZNF165
LIPE
MXD1
OSM
ANKRD36B
HYMAI
LOC729164
GSDMB
PACS1
MINOS1P1
BMP2
ANKRD11
FCGR3B
ADAM8
ADIPOQ
KIAA0754
SERPINA1
FCGBP
STAG3L3
SLC19A3
LOC155060
ZBTB7C
EGR1
N6AMT1
EREG
PPIEL
AGBL3
NR4A2
SPDYE2
CSF3R
LPL
FABP4
RUNX1-IT1
G0S2
LINC00342
LOC101930405
ARID5A
RUFY2
SORBS1
HLA-DQA1
TNMD
C14orf105
RGS16
NR4A3
MARK2
SH3BP1
CLIC5
S100A12
CXCL2
KRT23
SURF2
RIC3
EYA1
ANKRD7
ZBTB44
DDX51
FBXW4P1
NR4A1
UTF1
S100P
INHBA
VNN2
CCL20
IL6
CXCL3
MGAM
CXCR1
FOSB
MAK
CCZ1B
HLA-DRB4
IER3
IL18RAP
GPD1
PLIN1
AKT2
