# Supplementary material for: Diagnostic value and immune infiltration characterization of YTHDF2 as a critical m6A regulator in osteoarthritic synovitis
Source: J Orthop Surg Res. 2023 Jul 27;18:535. doi: 10.1186/s13018-023-03933-z (PMC10373247; doi:10.1186/s13018-023-03933-z)
Supplement: Supplementary file 2 — Additional file 2: The list of macrophage-related genes. [file 13018_2023_3933_MOESM2_ESM.xls]

## Sheet: Sheet1
The list of macrophage genes
Gene name
CD80
CD84
DDX58
IL12B
IL17D
IL17F
IL18
IL1B
IL23A
IL23R
ISL1
LILRA2
PAEP
RASGRP1
SYK
TLR9
ADGRF5
AGER
AIF1
APP
ATM
AZU1
BPI
C1QA
C5AR1
CCL3
CD200
CD74
CD93
CEBPA
CLU
CRTC3
CSF2
CST7
CTSC
CX3CL1
DYSF
EDN2
FCGR2B
FER1L5
FOXP1
FPR2
GPR137B
GRN
HAMP
HAVCR2
HMGB1
HSPD1
IFI35
IFNG
IFNGR1
IL10
IL13
IL1RL1
IL31RA
IL33
IL4
IL4R
IL6
ITGAM
ITGB2
JAK2
JMJD6
KARS1
LBP
LDLR
LRFN5
LRRK2
MAPT
MFHAS1
MIF
MIR128-1
MIR130A
MIR142
MIR145
MIR181C
MMP8
MYO18A
NMI
NR1D1
NR1H3
PJA2
PLA2G10
PLA2G3
PLA2G4A
PRKCE
PTPRC
RORA
SBNO2
SHPK
SLC11A1
SNCA
SPACA3
SPHK1
STAP1
SUCNR1
SYT11
TAFA3
THBS1
TICAM1
TLR1
TLR2
TLR3
TLR4
TLR6
TLR7
TLR8
TMEM106A
TNF
TNIP2
TREM2
TREX1
TTBK1
TYROBP
VSIG4
WNT5A
ZC3H12A
AKIRIN1
C3AR1
C5
CCL2
CCL5
CKLF
CMKLR1
CSF1
CSF1R
CXCL17
DDT
EDNRB
IL34
LGALS3
MAPK1
MAPK3
MDK
MMP28
MST1
MST1L
MSTN
MTUS1
NUP85
PTK2
PTK2B
RARRES2
SAA1
SFTPD
SLAMF8
TAFA4
TNFSF18
CD34
TSLP
DOK1
MST1R
PTPN2
CD36
CUEDC2
GPRC5B
HLA-G
IRAK3
LAPTM5
LILRB1
SEMA7A
SIRT1
TGFB1
TGFB2
TGFB3
ADAM9
CD81
DCSTAMP
OCSTAMP
ARG2
MCOLN2
MEFV
SIRPA
CCR2
CD200R1
CX3CR1
EMILIN1
MIR24-1
MMP14
P2RX4
P2RY12
ROR2
TRIM55
GBA
MIR181B1
ABCA1
ABCA5
ABCG1
ADIPOQ
CETP
CRP
ITGAV
ITGB3
NFKBIA
NR1H2
PPARA
PPARG
C1QC
GATA2
INHA
INHBA
ZBTB46
AGT
AGTR1
ALOX15B
APOB
LPL
MAPK9
MIR185
MSR1
NFKB1
PF4
PLA2G2A
PLA2G5
PRKCH
CASP8
FADD
HCLS1
LIF
PRKCA
RB1
RIPK1
TRIB1
CDKN2A
GHSR
IRF7
MEF2C
NOD2
SELENOS
TCP1
MIR223
AKT1
CD4
ETV3
NPR2
PDE1B
ZFP36
ZFP36L2
FER
PDE2A

## Sheet: Sheet2
Correlation analysis between YTHDF2 and macrophage-related genes
Gene-1	Gene-2	Correlation	P-value
YTHDF2	IL23A	-0.581313	0.000934766
YTHDF2	CX3CL1	-0.659177	0.000109161
YTHDF2	DYSF	0.749499	4.37e-06
YTHDF2	IL4R	0.731257	8.59e-06
YTHDF2	ITGAM	0.625806	0.000293341
YTHDF2	JMJD6	0.616463	0.000379421
YTHDF2	PTPRC	0.734372	7.64e-06
YTHDF2	SLC11A1	0.720578	1.29e-05
YTHDF2	SPHK1	0.619132	0.000352812
YTHDF2	PTK2B	0.593326	0.000694547
YTHDF2	DOK1	0.645829	0.000164343
YTHDF2	PTPN2	0.6396	0.000197645
YTHDF2	MMP14	0.71079	1.86e-05
YTHDF2	AGTR1	-0.656062	0.000120303
YTHDF2	MSR1	0.580423	0.000955149
YTHDF2	ZFP36	0.645384	0.000166546
cor>0.4 or cor<-0.4
p-value<0.001
