# Supplementary material for: Diagnostic value and immune infiltration characterization of YTHDF2 as a critical m6A regulator in osteoarthritic synovitis
Source: J Orthop Surg Res. 2023 Jul 27;18:535. doi: 10.1186/s13018-023-03933-z (PMC10373247; doi:10.1186/s13018-023-03933-z)
Supplement: Supplementary file 3 — Additional file 3: The ceRNA network of YTHDF2. [file 13018_2023_3933_MOESM3_ESM.xls]

## Sheet: Sheet1
The nodes of ceRNA network of YTHDF2
Node	Type
YTHDF2	mRNA
hsa-miR-593-3p	miRNA
hsa-miR-188-3p	miRNA
hsa-miR-1236-3p	miRNA
hsa-miR-802	miRNA
hsa-miR-146a-3p	miRNA
hsa-miR-515-5p	miRNA
hsa-miR-145-5p	miRNA
hsa-miR-26b-3p	miRNA
hsa-miR-335-3p	miRNA
hsa-miR-654-3p	miRNA
hsa-miR-130a-3p	miRNA
hsa-miR-34a-3p	miRNA
hsa-miR-1238-3p	miRNA
hsa-miR-758-3p	miRNA
hsa-miR-16-1-3p	miRNA
hsa-miR-129-5p	miRNA
hsa-miR-622	miRNA
hsa-miR-1208	miRNA
hsa-miR-141-3p	miRNA
FLJ16779	lncRNA
CTA-414D7.1	lncRNA
RP11-830F9.6	lncRNA
TTLL10-AS1	lncRNA
GS1-519E5.1	lncRNA
MUC19	lncRNA
LA16c-OS12.2	lncRNA
AC079779.7	lncRNA
CITF22-1A6.3	lncRNA
FAM74A1	lncRNA
CTB-186H2.3	lncRNA
FAM74A7	lncRNA
FAM74A6	lncRNA
RP13-507P19.2	lncRNA
LA16c-306A4.2	lncRNA
LINC01002	lncRNA
COL4A2-AS2	lncRNA
LINC00969	lncRNA
RP11-717I24.1	lncRNA
RP11-166B2.5	lncRNA
LINC00940	lncRNA
CTC-459F4.1	lncRNA
AC084219.4	lncRNA
SLC8A1-AS1	lncRNA
RP11-431K24.1	lncRNA
RP13-580B18.4	lncRNA
CTD-2532K18.2	lncRNA
C22orf34	lncRNA
LINC00689	lncRNA
AC006548.28	lncRNA
CTD-3099C6.5	lncRNA
SPACA6P	lncRNA
AC093642.4	lncRNA
SNHG14	lncRNA
AC005330.2	lncRNA
RP11-774O3.3	lncRNA
RP11-285A18.2	lncRNA
AC079586.1	lncRNA
RP13-143G15.4	lncRNA
PRKCQ-AS1	lncRNA
CTD-2553C6.1	lncRNA
MZF1-AS1	lncRNA
RP11-50B3.4	lncRNA
LINC00662	lncRNA
CTA-392E5.1	lncRNA
CTA-390C10.9	lncRNA
RP11-69I8.2	lncRNA
RP11-798K23.1	lncRNA
LINC01224	lncRNA
RP11-146D12.2	lncRNA
RP11-335L23.4	lncRNA
RP11-91K11.2	lncRNA
CTD-2619J13.19	lncRNA
RP11-23J9.4	lncRNA
GS1-279B7.1	lncRNA
CTD-2197I11.1	lncRNA
RP11-1217F2.15	lncRNA
RP4-539M6.22	lncRNA
RP11-67K19.3	lncRNA
REV3L-IT1	lncRNA
AC137934.1	lncRNA
AC015849.16	lncRNA
LINC01122	lncRNA
RP5-1125A11.7	lncRNA
RP3-508I15.22	lncRNA
RP11-96K19.4	lncRNA
SEPSECS-AS1	lncRNA
RP11-848P1.3	lncRNA
RP11-486O12.2	lncRNA
RP1-283E3.8	lncRNA
RP11-157B13.7	lncRNA
RP11-189E14.3	lncRNA
FAM230B	lncRNA
RP11-15H20.6	lncRNA
RP4-794I6.4	lncRNA

## Sheet: Sheet2
The interaction of ceRNA network of YTHDF2
Node1	Node2	Interaction
YTHDF2	hsa-miR-593-3p	mRNA
YTHDF2	hsa-miR-188-3p	mRNA
YTHDF2	hsa-miR-1236-3p	mRNA
YTHDF2	hsa-miR-802	mRNA
YTHDF2	hsa-miR-146a-3p	mRNA
YTHDF2	hsa-miR-515-5p	mRNA
YTHDF2	hsa-miR-145-5p	mRNA
YTHDF2	hsa-miR-26b-3p	mRNA
YTHDF2	hsa-miR-335-3p	mRNA
YTHDF2	hsa-miR-654-3p	mRNA
YTHDF2	hsa-miR-130a-3p	mRNA
YTHDF2	hsa-miR-34a-3p	mRNA
YTHDF2	hsa-miR-1238-3p	mRNA
YTHDF2	hsa-miR-758-3p	mRNA
YTHDF2	hsa-miR-16-1-3p	mRNA
YTHDF2	hsa-miR-129-5p	mRNA
YTHDF2	hsa-miR-622	mRNA
YTHDF2	hsa-miR-1208	mRNA
YTHDF2	hsa-miR-141-3p	mRNA
FLJ16779	hsa-miR-1208	lncRNA
CTA-414D7.1	hsa-miR-802	lncRNA
RP11-830F9.6	hsa-miR-141-3p	lncRNA
TTLL10-AS1	hsa-miR-515-5p	lncRNA
GS1-519E5.1	hsa-miR-1238-3p	lncRNA
MUC19	hsa-miR-145-5p	lncRNA
LA16c-OS12.2	hsa-miR-26b-3p	lncRNA
AC079779.7	hsa-miR-515-5p	lncRNA
CITF22-1A6.3	hsa-miR-130a-3p	lncRNA
FAM74A1	hsa-miR-146a-3p	lncRNA
RP11-830F9.6	hsa-miR-146a-3p	lncRNA
CTB-186H2.3	hsa-miR-188-3p	lncRNA
FAM74A7	hsa-miR-146a-3p	lncRNA
FAM74A6	hsa-miR-146a-3p	lncRNA
RP13-507P19.2	hsa-miR-515-5p	lncRNA
LA16c-306A4.2	hsa-miR-130a-3p	lncRNA
LINC01002	hsa-miR-188-3p	lncRNA
COL4A2-AS2	hsa-miR-188-3p	lncRNA
LINC00969	hsa-miR-1238-3p	lncRNA
RP11-717I24.1	hsa-miR-1236-3p	lncRNA
RP11-166B2.5	hsa-miR-129-5p	lncRNA
LINC00940	hsa-miR-1238-3p	lncRNA
RP13-507P19.2	hsa-miR-622	lncRNA
CTC-459F4.1	hsa-miR-622	lncRNA
AC084219.4	hsa-miR-188-3p	lncRNA
SLC8A1-AS1	hsa-miR-335-3p	lncRNA
RP11-431K24.1	hsa-miR-1208	lncRNA
RP13-580B18.4	hsa-miR-515-5p	lncRNA
CTD-2532K18.2	hsa-miR-593-3p	lncRNA
C22orf34	hsa-miR-1208	lncRNA
LINC00689	hsa-miR-1236-3p	lncRNA
AC006548.28	hsa-miR-129-5p	lncRNA
CTD-3099C6.5	hsa-miR-145-5p	lncRNA
CTD-3099C6.5	hsa-miR-16-1-3p	lncRNA
LINC00940	hsa-miR-1236-3p	lncRNA
SPACA6P	hsa-miR-515-5p	lncRNA
AC093642.4	hsa-miR-515-5p	lncRNA
SNHG14	hsa-miR-130a-3p	lncRNA
AC005330.2	hsa-miR-593-3p	lncRNA
FAM74A1	hsa-miR-515-5p	lncRNA
RP11-774O3.3	hsa-miR-1238-3p	lncRNA
RP11-285A18.2	hsa-miR-1238-3p	lncRNA
AC079586.1	hsa-miR-758-3p	lncRNA
RP13-143G15.4	hsa-miR-26b-3p	lncRNA
PRKCQ-AS1	hsa-miR-1238-3p	lncRNA
CTD-2553C6.1	hsa-miR-593-3p	lncRNA
MZF1-AS1	hsa-miR-593-3p	lncRNA
RP11-50B3.4	hsa-miR-16-1-3p	lncRNA
LINC00662	hsa-miR-129-5p	lncRNA
LINC01002	hsa-miR-515-5p	lncRNA
LINC00689	hsa-miR-146a-3p	lncRNA
CTA-392E5.1	hsa-miR-335-3p	lncRNA
CTA-390C10.9	hsa-miR-145-5p	lncRNA
RP11-69I8.2	hsa-miR-129-5p	lncRNA
RP11-798K23.1	hsa-miR-1236-3p	lncRNA
LINC01224	hsa-miR-758-3p	lncRNA
RP11-146D12.2	hsa-miR-335-3p	lncRNA
RP11-335L23.4	hsa-miR-335-3p	lncRNA
RP11-91K11.2	hsa-miR-1236-3p	lncRNA
CTD-2619J13.19	hsa-miR-34a-3p	lncRNA
RP11-23J9.4	hsa-miR-1236-3p	lncRNA
GS1-279B7.1	hsa-miR-34a-3p	lncRNA
CTD-2197I11.1	hsa-miR-515-5p	lncRNA
RP11-1217F2.15	hsa-miR-515-5p	lncRNA
RP11-431K24.1	hsa-miR-188-3p	lncRNA
RP11-717I24.1	hsa-miR-145-5p	lncRNA
RP4-539M6.22	hsa-miR-130a-3p	lncRNA
RP11-67K19.3	hsa-miR-129-5p	lncRNA
REV3L-IT1	hsa-miR-129-5p	lncRNA
AC137934.1	hsa-miR-593-3p	lncRNA
AC015849.16	hsa-miR-145-5p	lncRNA
LINC01122	hsa-miR-335-3p	lncRNA
CTD-3099C6.5	hsa-miR-515-5p	lncRNA
RP5-1125A11.7	hsa-miR-129-5p	lncRNA
SNHG14	hsa-miR-515-5p	lncRNA
RP3-508I15.22	hsa-miR-129-5p	lncRNA
RP11-96K19.4	hsa-miR-335-3p	lncRNA
AC084219.4	hsa-miR-515-5p	lncRNA
AC015849.16	hsa-miR-515-5p	lncRNA
SEPSECS-AS1	hsa-miR-129-5p	lncRNA
RP11-848P1.3	hsa-miR-129-5p	lncRNA
FAM74A7	hsa-miR-515-5p	lncRNA
RP11-486O12.2	hsa-miR-129-5p	lncRNA
RP1-283E3.8	hsa-miR-129-5p	lncRNA
RP11-157B13.7	hsa-miR-758-3p	lncRNA
RP11-189E14.3	hsa-miR-129-5p	lncRNA
FAM230B	hsa-miR-654-3p	lncRNA
RP11-15H20.6	hsa-miR-758-3p	lncRNA
RP4-794I6.4	hsa-miR-129-5p	lncRNA
